# Supplementary material for: Organelle Genomes of Nardostachys jatamansi Offer New Perspectives into the Evolutionary Dynamics of Caprifoliaceae
Source: Biology (Basel). 2025 Sep 8;14(9):1219. doi: 10.3390/biology14091219 (PMC12467133; doi:10.3390/biology14091219)
Supplement: Supplementary file 1 [file biology-14-01219-s001.zip]

Archive with 9 entries (9 files):
- Table S4.xlsx
- Table S5.xlsx
- Table S6.xlsx
- Figure S1.png
- Figure S2.png
- Figure S3.png
- Table S1.xlsx
- Table S2.xlsx
- Table S3.xlsx
