# Supplementary material for: Organelle Genomes of Nardostachys jatamansi Offer New Perspectives into the Evolutionary Dynamics of Caprifoliaceae
Source: Biology (Basel). 2025 Sep 8;14(9):1219. doi: 10.3390/biology14091219 (PMC12467133; doi:10.3390/biology14091219)
Supplement: Supplementary file 1 [file biology-14-01219-s001.zip › Table S4.xlsx]

## Sheet: Sheet1
Table S4 The Pi (nucleotide diversity) values of 63 shared genes among 28 Caprifoliaceae species
gene	Pi
rpl22	0.06502
rpl20	0.05994
rps19	0.05953
matK	0.05624
ndhF	0.04983
rps11	0.049
ccsA	0.04794
infA	0.04696
rpoC1	0.03908
rps8	0.03697
psbM	0.03616
rps2	0.0356
atpF	0.03434
psbH	0.03418
rps4	0.03349
rpl14	0.03305
rpoB	0.03278
psbK	0.03132
cemA	0.03077
rpl36	0.0304
ndhI	0.03033
rpl2	0.03033
rpl33	0.02959
ndhH	0.02889
ndhE	0.02884
rpl16	0.0285
rps16	0.02829
ndhA	0.02821
rps7	0.02737
petA	0.02688
ndhG	0.02668
atpA	0.02642
ycf4	0.02615
atpE	0.02547
atpB	0.02476
ndhK	0.02339
psaC	0.02186
ndhC	0.02151
petB	0.02119
rbcL	0.02012
atpI	0.0199
psaI	0.01976
ndhJ	0.01931
psbF	0.01887
psbA	0.01878
psbB	0.01792
psbC	0.01792
petD	0.01767
psbT	0.0174
psaB	0.01707
psaA	0.01691
petL	0.01681
psbE	0.01561
petN	0.01496
psaJ	0.01457
psbI	0.01442
atpH	0.01345
petG	0.0132
psbZ	0.01319
psbD	0.01284
rps12	0.01176
psbN	0.01068
ndhB	0.00363
