# Supplementary material for: Organelle Genomes of Nardostachys jatamansi Offer New Perspectives into the Evolutionary Dynamics of Caprifoliaceae
Source: Biology (Basel). 2025 Sep 8;14(9):1219. doi: 10.3390/biology14091219 (PMC12467133; doi:10.3390/biology14091219)
Supplement: Supplementary file 1 [file biology-14-01219-s001.zip › Table S5.xlsx]

## Sheet: Table S4
Table S5 The gene transfer between chloroplast and mitochondrial genome of N. Jatamansi.
query-chl	subject-mt	percentage of identical matches	length	number of mismatches	number of gap openings	start of alignment in query	end of alignment in query	start of alignment in subject	end of alignment in subject	expect value	bitscore	gene(cp)	gene(mt)
Chloroplast	1	99.222	4886	21	3	43128	48013	144780	139912	0	8796	ycf3(partical:84.11%);trnS-GGA;rps4;trnT-UGU;trnL-UAA	trnT-TGT;trnS-GGA
Chloroplast	1	99.975	3986	1	0	104836	108821	271935	267950	0	7356	trnI-GAU(partical:9.72%);trnA-UGC;rrn23(partical:99.29%);rpl23(partical:30.56%)	trnA-TGC
Chloroplast	1	99.975	3986	1	0	133668	137653	267950	271935	0	7356	rpl23(partical:30.56%);rrn23(partical:99.29%);trnA-UGC;trnI-GAU(partical:9.72%)	trnA-TGC
Chloroplast	1	99.854	2056	3	0	64979	67034	258041	255986	0	3781	psbE(partical:59.52%);petL;petG;trnW-CCA	trnW-CCA
Chloroplast	1	93.173	1992	83	12	19191	21161	114176	112217	0	2876	rpoC2(partical:45.79%)
Chloroplast	1	83.668	1145	111	31	83792	84931	296982	295909	0	1009	rps3;rpl22(partical:99.79%)
Chloroplast	1	85.919	419	52	4	84927	85345	295813	295402	4.36e-122	440	rpl22(partical:1.27%);rps19
Chloroplast	1	96.234	239	8	1	25533	25771	155550	155313	4.46e-107	390	rpoB(partical:7.44%)
Chloroplast	1	85.036	274	31	9	81577	81844	265730	265999	6.06e-71	270	rpl14(partical:67.48%)
Chloroplast	1	78.454	427	43	23	20914	21324	161057	160664	7.95e-60	233	rpoC2(partical:4.29%);rpoC1(partical:2.65%)
Chloroplast	1	93.59	78	5	0	52532	52609	281984	281907	8.35e-25	117	trnM-CAU	trnM-CAT
Chloroplast	1	81.935	155	10	9	76044	76188	95443	95297	3e-24	115	petB(partical:9.97%)
Chloroplast	1	87.5	96	12	0	21461	21556	160580	160485	3.89e-23	111	rpoC1(partical:3.40%)
Chloroplast	1	85.437	103	10	1	85373	85470	295416	295314	2.34e-20	102	rpl2(partical:6.56%)
Chloroplast	1	97.619	42	1	0	99988	100029	143924	143883	1.83e-11	73.1
Chloroplast	1	97.619	42	1	0	142460	142501	143883	143924	1.83e-11	73.1
Chloroplast	1	100	39	0	0	122644	122682	143924	143886	1.83e-11	73.1	ndhA(partical:1.79%)
Chloroplast	1	100	33	0	0	77353	77385	28974	29006	3.97e-08	62.1	petD(partical:2.67%)
Chloroplast	1	100	29	0	0	8441	8469	142608	142636	6.64e-06	54.7	trnS-GCU(partical:32.95%)	trnS-GGA(partical:33.33%)
Chloroplast	2	99.674	3372	10	1	88578	91948	100778	97407	0	6165	ycf2(partical:48.14%)
Chloroplast	2	99.674	3372	10	1	150541	153911	97407	100778	0	6165	ycf2(partical:48.14%)
Chloroplast	2	99.789	2842	6	0	91906	94747	97522	94681	0	5216	ycf2(partical:40.59%)
Chloroplast	2	99.789	2842	6	0	147742	150583	94681	97522	0	5216	ycf2(partical:40.59%)
Chloroplast	2	100	330	0	0	88279	88608	101035	100706	3.14e-173	610	ycf2(partical:4.71%)
Chloroplast	2	100	330	0	0	153881	154210	100706	101035	3.14e-173	610	ycf2(partical:4.71%)
Chloroplast	2	86.034	179	17	3	111209	111387	23646	23476	2.26e-45	185	ycf1(partical:11.66%)
Chloroplast	2	86.034	179	17	3	131102	131280	23476	23646	2.26e-45	185	ycf1(partical:3.41%)
Chloroplast	2	89.744	117	4	2	84800	84916	131995	132103	1.38e-32	143	rpl22(partical:24.68%)
Chloroplast	2	92.405	79	6	0	52532	52610	57980	57902	1.08e-23	113	trnM-CAU	trnM-CAT
Chloroplast	2	92.405	79	6	0	52532	52610	166473	166395	1.08e-23	113	trnM-CAU	trnM-CAT
Chloroplast	2	100	38	0	0	87178	87215	27994	27957	6.6e-11	71.3
Chloroplast	2	83.133	83	9	2	34575	34652	53893	53811	6.6e-11	71.3	psbC(partical:5.49%)
Chloroplast	2	100	32	0	0	71340	71371	3855	3886	1.43e-07	60.2	clpP(partical:1.62%)
Chloroplast	3	90.11	4095	170	94	37201	41154	47769	43769	0	5101	rps14;psaB;psaA(partical:54.99%)
Chloroplast	3	84.043	376	15	15	35356	35729	105477	105145	5.93e-86	320	psbC(partical:22.22%)
Chloroplast	3	94.975	199	10	0	36996	37194	48012	47814	9.93e-84	313	trnfM-CAU	trnM-CAT
Chloroplast	3	93.171	205	5	2	41165	41369	43714	43519	1.29e-77	292	psaA(partical:9.10%)
Chloroplast	3	84.615	117	7	5	35899	36009	105150	105039	1.81e-21	106	trnS-UGA(partical:90.32%)
Chloroplast	3	96.774	62	2	0	104997	105058	2861	2800	6.5e-21	104	trnA-UGC(partical:6.83%)
Chloroplast	3	96.774	62	2	0	137431	137492	2800	2861	6.5e-21	104	trnA-UGC(partical:6.83%)
Chloroplast	3	100	45	0	0	627	671	2252	2208	8.47e-15	84.2	psbA(partical:4.24%)
Chloroplast	3	100	39	0	0	38404	38442	46502	46540	1.83e-11	73.1	psaB(partical:1.77%)
Chloroplast	3	100	34	0	0	122222	122255	48430	48397	1.1e-08	63.9	ndhA(partical:1.56%)
Chloroplast	3	100	31	0	0	49713	49743	122654	122684	5.13e-07	58.4	ndhK(partical:4.57%)
Chloroplast	3	94.444	36	1	1	81199	81233	19567	19532	6.64e-06	54.7	rps8(partical:8.33%)
Chloroplast	12	99.942	1734	1	0	54450	56183	33512	31779	0	3197	atpB(partical:19.17%);rbcL(partical:44.12%)
Chloroplast	12	89.266	1062	67	16	17750	18802	5091	6114	0	1286	rpoC2(partical:25.36%)
Chloroplast	12	93.548	372	13	2	18845	19216	6126	6486	3.23e-153	544	rpoC2(partical:8.96%)
Chloroplast	4	84.832	923	54	26	57109	58006	45660	46521	0	850
Chloroplast	4	92.254	142	10	1	30986	31126	29927	30068	8.06e-50	200	trnD-GUC	trnD-GTC
Chloroplast	4	100	34	0	0	35104	35137	83920	83953	1.1e-08	63.9	psbC(partical:2.39%)
Chloroplast	4	100	33	0	0	57455	57487	45631	45599	3.97e-08	62.1
Chloroplast	4	100	32	0	0	598	629	34502	34471	1.43e-07	60.2	psbA(partical:3.01%)
Chloroplast	10	79.268	902	50	42	34407	35275	8719	9516	5.49e-141	503	psbC(partical:61.11%)
Chloroplast	10	88.264	409	19	7	33437	33845	7688	8067	9.31e-129	462	psbD(partical:38.51%)
Chloroplast	10	83.698	503	34	16	33840	34337	8089	8548	2.63e-119	431	psbD(partical:43.60%);psbC(partical:6.19%)
Chloroplast	10	73.116	889	184	40	139285	140148	29451	28593	7.84e-70	267	rrn16(partical:57.95%)	rrn18(partical:44.95%)
Chloroplast	10	73.116	889	184	40	102341	103204	28593	29451	7.84e-70	267	rrn16(partical:57.95%)	rrn18(partical:44.95%)
Chloroplast	10	81.073	354	38	18	84588	84913	17902	17550	1.7e-66	255	rpl22(partical:68.78%)
Chloroplast	10	88.482	191	7	4	35368	35558	9565	9740	8.01e-55	217	psbC(partical:13.43%)
Chloroplast	10	96	50	2	0	55511	55560	10681	10730	3.05e-14	82.4	rbcL(partical:0.49%)
Chloroplast	5	78.378	851	53	41	85673	86493	61052	61801	2.63e-119	431	rpl2(partical:54.92%)
Chloroplast	5	96.907	194	6	0	86531	86724	61875	62068	1.27e-87	326	rpl2(partical:12.98%)
Chloroplast	5	100	49	0	0	124437	124485	17161	17209	5.06e-17	91.6	ndhH(partical:4.14%)
Chloroplast	5	100	40	0	0	135717	135756	71407	71368	5.1e-12	75	rrn23(partical:1.42%)
Chloroplast	5	100	40	0	0	106733	106772	71368	71407	5.1e-12	75	rrn23(partical:1.42%)
Chloroplast	5	97.5	40	0	1	85557	85595	63119	63080	8.53e-10	67.6	rpl2(partical:2.61%)
Chloroplast	6	92.027	301	16	2	48	348	71551	71843	7.35e-115	416	psbA(partical:24.67%)
Chloroplast	6	92.857	84	6	0	110309	110392	42212	42129	1.8e-26	122	trnN-GUU	trnN-GTT
Chloroplast	6	92.857	84	6	0	132097	132180	42129	42212	1.8e-26	122	trnN-GUU	trnN-GTT
Chloroplast	8	81.871	171	18	4	49067	49228	1857	1691	2.98e-29	132	ndhJ(partical:32.91%)
