# Supplementary material for: Organelle Genomes of Nardostachys jatamansi Offer New Perspectives into the Evolutionary Dynamics of Caprifoliaceae
Source: Biology (Basel). 2025 Sep 8;14(9):1219. doi: 10.3390/biology14091219 (PMC12467133; doi:10.3390/biology14091219)
Supplement: Supplementary file 1 [file biology-14-01219-s001.zip › Table S6.xlsx]

## Sheet: Table S5
Tbale S6 The Pearson correlation coefficients between the climatic factors.
	alt	bio1	bio2	bio3	bio12	bio15
alt	1	-0.96	0.44	-0.12	-0.67	-0.26
bio1	-0.96	1	-0.5	0.3	0.66	0.33
bio2	0.44	-0.5	1	-0.09	-0.55	0.27
bio3	-0.12	0.3	-0.09	1	0.29	0.25
bio12	-0.67	0.66	-0.55	0.29	1	0.09
bio15	-0.26	0.33	0.27	0.25	0.09	1
