# Supplementary material for: Organelle Genomes of Nardostachys jatamansi Offer New Perspectives into the Evolutionary Dynamics of Caprifoliaceae
Source: Biology (Basel). 2025 Sep 8;14(9):1219. doi: 10.3390/biology14091219 (PMC12467133; doi:10.3390/biology14091219)
Supplement: Supplementary file 1 [file biology-14-01219-s001.zip › Table S1.xlsx]

## Sheet: Table S1
Table S1 The RSCU values of organelle genes of N. Jatamansi.
AminoAcid	Symbol	Codon	No.	RSCU	Organelle
*	Ter	UAA	44	1.5903	Chloroplast
*	Ter	UAG	24	0.8676	Chloroplast
*	Ter	UGA	15	0.5421	Chloroplast
A	Ala	GCA	395	1.116	Chloroplast
A	Ala	GCC	238	0.6724	Chloroplast
A	Ala	GCG	166	0.4688	Chloroplast
A	Ala	GCU	617	1.7428	Chloroplast
C	Cys	UGC	89	0.629	Chloroplast
C	Cys	UGU	194	1.371	Chloroplast
D	Asp	GAC	250	0.4646	Chloroplast
D	Asp	GAU	826	1.5354	Chloroplast
E	Glu	GAA	954	1.3796	Chloroplast
E	Glu	GAG	429	0.6204	Chloroplast
F	Phe	UUC	510	0.7088	Chloroplast
F	Phe	UUU	929	1.2912	Chloroplast
G	Gly	GGA	668	1.5064	Chloroplast
G	Gly	GGC	203	0.4576	Chloroplast
G	Gly	GGG	350	0.7892	Chloroplast
G	Gly	GGU	553	1.2468	Chloroplast
H	His	CAC	143	0.4856	Chloroplast
H	His	CAU	446	1.5144	Chloroplast
I	Ile	AUA	653	0.9501	Chloroplast
I	Ile	AUC	429	0.6243	Chloroplast
I	Ile	AUU	980	1.4259	Chloroplast
K	Lys	AAA	974	1.4334	Chloroplast
K	Lys	AAG	385	0.5666	Chloroplast
L	Leu	CUA	399	0.87	Chloroplast
L	Leu	CUC	205	0.447	Chloroplast
L	Leu	CUG	174	0.3792	Chloroplast
L	Leu	CUU	580	1.2648	Chloroplast
L	Leu	UUA	819	1.7862	Chloroplast
L	Leu	UUG	574	1.2522	Chloroplast
M	Met	AUA	0	0	Chloroplast
M	Met	AUC	0	0	Chloroplast
M	Met	AUG	577	6.9755	Chloroplast
M	Met	AUU	0	0	Chloroplast
M	Met	CUG	0	0	Chloroplast
M	Met	GUG	2	0.0245	Chloroplast
M	Met	UUG	0	0	Chloroplast
N	Asn	AAC	285	0.496	Chloroplast
N	Asn	AAU	864	1.504	Chloroplast
P	Pro	CCA	335	1.1996	Chloroplast
P	Pro	CCC	211	0.7556	Chloroplast
P	Pro	CCG	149	0.5336	Chloroplast
P	Pro	CCU	422	1.5112	Chloroplast
Q	Gln	CAA	676	1.5106	Chloroplast
Q	Gln	CAG	219	0.4894	Chloroplast
R	Arg	AGA	454	1.6776	Chloroplast
R	Arg	AGG	207	0.765	Chloroplast
R	Arg	CGA	371	1.3704	Chloroplast
R	Arg	CGC	116	0.4284	Chloroplast
R	Arg	CGG	128	0.4728	Chloroplast
R	Arg	CGU	348	1.2858	Chloroplast
S	Ser	AGC	135	0.4212	Chloroplast
S	Ser	AGU	363	1.1334	Chloroplast
S	Ser	UCA	365	1.1394	Chloroplast
S	Ser	UCC	292	0.9114	Chloroplast
S	Ser	UCG	188	0.5868	Chloroplast
S	Ser	UCU	579	1.8072	Chloroplast
T	Thr	ACA	381	1.174	Chloroplast
T	Thr	ACC	238	0.7336	Chloroplast
T	Thr	ACG	164	0.5052	Chloroplast
T	Thr	ACU	515	1.5872	Chloroplast
V	Val	GUA	486	1.3424	Chloroplast
V	Val	GUC	179	0.4944	Chloroplast
V	Val	GUG	232	0.6408	Chloroplast
V	Val	GUU	551	1.522	Chloroplast
W	Trp	UGG	453	1	Chloroplast
Y	Tyr	UAC	193	0.4138	Chloroplast
Y	Tyr	UAU	740	1.5862	Chloroplast
*	Ter	UAA	22	1.8333	Mitochondria
*	Ter	UAG	3	0.25	Mitochondria
*	Ter	UGA	11	0.9167	Mitochondria
A	Ala	GCA	162	0.9701	Mitochondria
A	Ala	GCC	150	0.8982	Mitochondria
A	Ala	GCG	83	0.497	Mitochondria
A	Ala	GCU	273	1.6347	Mitochondria
C	Cys	UGC	56	0.8358	Mitochondria
C	Cys	UGU	78	1.1642	Mitochondria
D	Asp	GAC	104	0.6341	Mitochondria
D	Asp	GAU	224	1.3659	Mitochondria
E	Glu	GAA	290	1.3615	Mitochondria
E	Glu	GAG	136	0.6385	Mitochondria
F	Phe	UUC	279	0.8467	Mitochondria
F	Phe	UUU	380	1.1533	Mitochondria
G	Gly	GGA	259	1.4429	Mitochondria
G	Gly	GGC	104	0.5794	Mitochondria
G	Gly	GGG	128	0.7131	Mitochondria
G	Gly	GGU	227	1.2646	Mitochondria
H	His	CAC	60	0.4651	Mitochondria
H	His	CAU	198	1.5349	Mitochondria
I	Ile	AUA	217	0.8137	Mitochondria
I	Ile	AUC	236	0.885	Mitochondria
I	Ile	AUU	347	1.3013	Mitochondria
K	Lys	AAA	287	1.1619	Mitochondria
K	Lys	AAG	207	0.8381	Mitochondria
L	Leu	CUA	166	0.8981	Mitochondria
L	Leu	CUC	126	0.6817	Mitochondria
L	Leu	CUG	93	0.5032	Mitochondria
L	Leu	CUU	242	1.3093	Mitochondria
L	Leu	UUA	260	1.4067	Mitochondria
L	Leu	UUG	222	1.2011	Mitochondria
M	Met	AUG	287	3	Mitochondria
M	Met	CUG	0	0	Mitochondria
M	Met	UUG	0	0	Mitochondria
N	Asn	AAC	110	0.6769	Mitochondria
N	Asn	AAU	215	1.3231	Mitochondria
P	Pro	CCA	173	1.1729	Mitochondria
P	Pro	CCC	111	0.7525	Mitochondria
P	Pro	CCG	93	0.6305	Mitochondria
P	Pro	CCU	213	1.4441	Mitochondria
Q	Gln	CAA	225	1.5203	Mitochondria
Q	Gln	CAG	71	0.4797	Mitochondria
R	Arg	AGA	181	1.4538	Mitochondria
R	Arg	AGG	89	0.7149	Mitochondria
R	Arg	CGA	161	1.2932	Mitochondria
R	Arg	CGC	85	0.6827	Mitochondria
R	Arg	CGG	86	0.6908	Mitochondria
R	Arg	CGU	145	1.1647	Mitochondria
S	Ser	AGC	106	0.6688	Mitochondria
S	Ser	AGU	161	1.0158	Mitochondria
S	Ser	UCA	179	1.1293	Mitochondria
S	Ser	UCC	152	0.959	Mitochondria
S	Ser	UCG	125	0.7886	Mitochondria
S	Ser	UCU	228	1.4385	Mitochondria
T	Thr	ACA	134	1.0229	Mitochondria
T	Thr	ACC	132	1.0076	Mitochondria
T	Thr	ACG	71	0.542	Mitochondria
T	Thr	ACU	187	1.4275	Mitochondria
V	Val	GUA	185	1.1455	Mitochondria
V	Val	GUC	137	0.8483	Mitochondria
V	Val	GUG	145	0.8978	Mitochondria
V	Val	GUU	179	1.1084	Mitochondria
W	Trp	UGG	152	1	Mitochondria
Y	Tyr	UAC	77	0.492	Mitochondria
Y	Tyr	UAU	236	1.508	Mitochondria
