# Supplementary material for: Organelle Genomes of Nardostachys jatamansi Offer New Perspectives into the Evolutionary Dynamics of Caprifoliaceae
Source: Biology (Basel). 2025 Sep 8;14(9):1219. doi: 10.3390/biology14091219 (PMC12467133; doi:10.3390/biology14091219)
Supplement: Supplementary file 1 [file biology-14-01219-s001.zip › Table S2.xlsx]

## Sheet: Table S2
Table S2 The repeats sequences of chloroplast genome of N. Jatamansi.
ID	Repeat Motif	Length(bp)	Start	End	Region	Gene
1	(T)10	10	48	57	LSC
2	(TTC)3	9	417	425	LSC	psbA
3	(AAG)3	9	1748	1756	LSC	matK
4	(A)8	8	2314	2321	LSC	matK
5	(GAA)4	12	2562	2573	LSC	matK
6	(A)8	8	2591	2598	LSC	matK
7	(A)8	8	4411	4418	LSC
8	(A)8	8	4478	4485	LSC
9	(A)8	8	4951	4958	LSC	rps16
10	(A)8	8	4998	5005	LSC	rps16
11	(A)8	8	5875	5882	LSC
12	(T)9	9	6259	6267	LSC
13	(T)12	12	8182	8193	LSC
14	(A)8	8	8195	8202	LSC
15	(T)8	8	8776	8783	LSC
16	(T)12	12	8978	8989	LSC
17	(AAT)3	9	9040	9048	LSC
18	(T)16	16	10217	10232	LSC
19	(A)10	10	12044	12053	LSC
20	(A)8	8	12666	12673	LSC	atpF
21	(T)8	8	12756	12763	LSC	atpF
22	(T)14	14	13410	13423	LSC
23	(A)9	9	13905	13913	LSC
24	(T)8	8	14050	14057	LSC
25	(C)8	8	14487	14494	LSC
26	(AAC)3	9	15176	15184	LSC	atpI
27	(TTA)3	9	16002	16010	LSC
28	(T)9	9	16486	16494	LSC	rps2
29	(AAAT)3	12	16767	16778	LSC
30	(T)9	9	18849	18857	LSC	rpoC2
31	(T)9	9	18957	18965	LSC	rpoC2
32	(AT)5	10	20328	20337	LSC	rpoC2
33	(AT)5	10	21338	21347	LSC	rpoC1
34	(T)11	11	21354	21364	LSC	rpoC1
35	(A)8	8	21549	21556	LSC	rpoC1
36	(TTC)3	9	22578	22586	LSC	rpoC1
37	(A)8	8	22762	22769	LSC	rpoC1
38	(C)11	11	22892	22902	LSC	rpoC1
39	(C)8	8	22996	23003	LSC	rpoC1
40	(A)13	13	23004	23016	LSC	rpoC1
41	(T)8	8	23830	23837	LSC	rpoC1
42	(T)10	10	26675	26684	LSC	rpoB
43	(CTTA)3	12	27587	27598	LSC
44	(C)8	8	28105	28112	LSC
45	(T)8	8	28113	28120	LSC
46	(CTA)3	9	28619	28627	LSC
47	(TCG)3	9	30382	30390	LSC
48	(A)8	8	30743	30750	LSC
49	(TA)8	16	31641	31656	LSC
50	(TA)5	10	31665	31674	LSC
51	(TAT)4	12	31683	31694	LSC
52	(T)8	8	32619	32626	LSC
53	(T)8	8	36254	36261	LSC
54	(AT)6	12	36750	36761	LSC
55	(C)8	8	36971	36978	LSC
56	(A)11	11	36979	36989	LSC
57	(TCT)3	9	37530	37538	LSC	rps14
58	(ATG)3	9	39060	39068	LSC	psaB
59	(A)8	8	40156	40163	LSC	psaA
60	(TTG)3	9	40665	40673	LSC	psaA
61	(A)12	12	42481	42492	LSC
62	(TAA)3	9	43188	43196	LSC	ycf3
63	(A)8	8	44920	44927	LSC
64	(T)10	10	46899	46908	LSC
65	(A)16	16	47080	47095	LSC
66	(A)10	10	47503	47512	LSC	trnL-UAA
67	(T)14	14	48969	48982	LSC
68	(A)8	8	50721	50728	LSC	ndhC
69	(CTT)3	9	50990	50998	LSC
70	(T)8	8	51639	51646	LSC
71	(TTA)3	9	51740	51748	LSC	trnV-UAC
72	(T)8	8	51843	51850	LSC	trnV-UAC
73	(T)12	12	52708	52719	LSC
74	(T)9	9	54682	54690	LSC	atpB
75	(ATA)3	9	54735	54743	LSC	atpB
76	(TTG)3	9	55508	55516	LSC
77	(GCT)3	9	56919	56927	LSC	rbcL
78	(TAC)3	9	57280	57288	LSC
79	(A)8	8	57373	57380	LSC
80	(T)10	10	57408	57417	LSC
81	(T)14	14	57878	57891	LSC
82	(ATA)3	9	57951	57959	LSC
83	(G)8	8	59094	59101	LSC
84	(TC)6	12	59679	59690	LSC
85	(AAT)3	9	59861	59869	LSC
86	(T)8	8	60621	60628	LSC	ycf4
87	(A)8	8	62783	62790	LSC	petA
88	(AAG)3	9	63489	63497	LSC
89	(TA)5	10	63856	63865	LSC
90	(T)16	16	64588	64603	LSC
91	(CCT)3	9	66856	66864	LSC
92	(AT)6	12	67425	67436	LSC
93	(TTC)5	15	68167	68181	LSC
94	(AAC)3	9	68796	68804	LSC	rps18
95	(A)8	8	69207	69214	LSC
96	(GAA)3	9	69223	69231	LSC
97	(T)11	11	69901	69911	LSC
98	(ATAA)3	12	71387	71398	LSC	clpP
99	(ATAA)3	12	72919	72930	LSC
100	(TTG)3	9	73986	73994	LSC	psbB
101	(TCT)3	9	74619	74627	LSC	psbB
102	(T)8	8	74803	74810	LSC
103	(A)8	8	75391	75398	LSC	psbH
104	(A)9	9	76227	76235	LSC	petB
105	(TTC)3	9	79090	79098	LSC	rpoA
106	(T)8	8	79880	79887	LSC	rps11
107	(T)8	8	80842	80849	LSC	infA
108	(T)11	11	81465	81475	LSC
109	(T)8	8	82055	82062	LSC
110	(A)8	8	83468	83475	LSC	rpl16
111	(TGC)3	9	84747	84755	LSC	rpl22
112	(T)8	8	85279	85286	LSC	rps19
113	(CTT)3	9	85414	85422	LSC	rpl2
114	(T)9	9	85806	85814	LSC	rpl2
115	(TTTA)3	12	87276	87287	IR
116	(T)9	9	87850	87858	IR	ycf2
117	(A)9	9	90503	90511	IR	ycf2
118	(CTT)3	9	91304	91312	IR	ycf2
119	(GAT)4	12	91466	91477	IR	ycf2
120	(ATG)3	9	91494	91502	IR	ycf2
121	(GAG)4	12	92561	92572	IR	ycf2
122	(CCT)3	9	92621	92629	IR	ycf2
123	(AGA)3	9	96737	96745	IR	ndhB
124	(AGA)3	9	98175	98183	IR	ndhB
125	(T)8	8	104390	104397	IR	trnI-GAU
126	(CTG)3	9	106167	106175	IR	rrn23
127	(A)12	12	109439	109450	IR
128	(A)10	10	111392	111401	IR
129	(CAA)3	9	111553	111561	IR
130	(A)11	11	112015	112025	IR
131	(TCT)3	9	112053	112061	IR
132	(A)9	9	112464	112472	IR
133	(TAT)3	9	113215	113223	SSC
134	(CTT)3	9	113338	113346	SSC	ndhF
135	(TTA)3	9	113827	113835	SSC	ndhF
136	(A)8	8	114387	114394	SSC	ndhF
137	(A)9	9	114663	114671	SSC	ndhF
138	(AAT)3	9	114760	114768	SSC	ndhF
139	(T)8	8	114780	114787	SSC	ndhF
140	(A)10	10	115965	115974	SSC
141	(A)12	12	116324	116335	SSC
142	(T)11	11	116710	116720	SSC
143	(A)8	8	116994	117001	SSC	ccsA
144	(T)8	8	117326	117333	SSC	ccsA
145	(T)9	9	117855	117863	SSC
146	(T)8	8	118507	118514	SSC	ndhD
147	(A)9	9	119458	119466	SSC
148	(TA)5	10	121119	121128	SSC
149	(TTC)3	9	122440	122448	SSC	ndhA
150	(A)11	11	123021	123031	SSC	ndhA
151	(T)9	9	125578	125586	SSC	rps15
152	(TAA)3	9	125849	125857	SSC
153	(TA)5	10	127029	127038	SSC	ycf1
154	(A)8	8	127057	127064	SSC	ycf1
155	(T)8	8	128660	128667	SSC	ycf1
156	(GAA)3	9	128723	128731	SSC	ycf1
157	(T)10	10	128817	128826	SSC	ycf1
158	(T)8	8	129264	129271	SSC	ycf1
159	(T)8	8	129690	129697	SSC	ycf1
160	(T)8	8	129705	129712	SSC	ycf1
161	(T)9	9	130017	130025	IR	ycf1
162	(AAG)3	9	130427	130435	IR	ycf1
163	(T)11	11	130464	130474	IR	ycf1
164	(TTG)3	9	130928	130936	IR	ycf1
165	(T)10	10	131088	131097	IR	ycf1
166	(T)12	12	133039	133050	IR
167	(CAG)3	9	136314	136322	IR	rrn23
168	(A)8	8	138092	138099	IR	trnI-GAU
169	(TTC)3	9	144305	144313	IR	ndhB
170	(TCT)3	9	145744	145752	IR	ndhB
171	(AGG)3	9	149860	149868	IR	ycf2
172	(CTC)4	12	149917	149928	IR	ycf2
173	(ATC)3	9	150985	150993	IR	ycf2
174	(ATC)4	12	151012	151023	IR	ycf2
175	(AAG)3	9	151177	151185	IR	ycf2
176	(T)9	9	151978	151986	IR	ycf2
177	(A)9	9	154631	154639	IR	ycf2
178	(TAAA)3	12	155202	155213	IR
