# Supplementary material for: Organelle Genomes of Nardostachys jatamansi Offer New Perspectives into the Evolutionary Dynamics of Caprifoliaceae
Source: Biology (Basel). 2025 Sep 8;14(9):1219. doi: 10.3390/biology14091219 (PMC12467133; doi:10.3390/biology14091219)
Supplement: Supplementary file 1 [file biology-14-01219-s001.zip › Table S3.xlsx]

## Sheet: Table S3
Table S3 The repeat sequences and their annotation for chloroplast genomes among Caprifoliaceae species.
Species	abbreviation	Total repeat length	Longeat repeat length	F	P	R	C	GENE
N. Jatamansi	NJ	10899	118	140	84	2		rps18;ycf2;ycf1;ndhB;ndhA;trnS-GCU;trnS-UCC;petB;ndhA;trnS-GCU;ycf3;ndhF
Abelia chinensis	ACH	4083	94	61	38	0		trnS-GCU;trnS-GGA;rps18
Abelia x grandiflora	AGR	8478	577	60	39	0		rps15;trnR-ACG;rrn5;rpl36;trnR-ACG;trnH-GUG;trnR-ACG
Acanthocalyx nepalensis subsp delavayi	ANE	2561	58	55	38	6		trnS-UGA;trnG-UCC;trnS-GGA;rps12;
Dipsacus asperoides	DAS	5569	135	68	30	0		rps12;trnE-UUC;rps12
Dipelta floribunda	DFL	3686	76	56	45	0		rps18;trnS-GCU;trnS-GGA
Diabelia sanguinea	DSA	8127	591	65	34	0		rps18;rrn15;trnR-ACG;trnG-UCC;rrn5;rps15;trnH-GUG
Diervilla sessilifolia	DSE	8949	168	55	44	0		accD
Heptacodium miconioides	HM	5432	584	59	40	0		trnS-GCU;trnS-GGA;rps18
Kolkwitzia amabilis	KA	3494	90	51	44	3	1	trnS-GCU;trnS-GGA;trnS-UGA;rps18
Linnaea borealis	LB	3737	98	56	35	1	0	trnS-UGA;trnS-GGA;rps18
Leycesteria formosa	LF	7232	467	58	41	0	0	rps18;rpl23;trnI-CAU
Lonicera microphylla	LM	3602	91	69	28	1	1	trnG-GCC;trnS-GCU;trnS-GGA
Leycesteria sp	LS	14002	390	50	49	0	0	rpl23;ndhF
Morina nepalensis	MN	7757	4642	68	25	6	0	trnS-UGA;trnG-GCC;rpl32;ycf2;infA;rps18;trnI-CAUtrnS-GCU;trnS-UGA;trnS-GGA
Pterocephalus hookeri	PH	1334	1334	0	0	1	0	ycf4
Patrinia scabra	PS	4859	264	68	30	1	0	trnS-UGA;trnS-UGA;trnS-GGA;trnT-UGU;trnH-GUG
Symphoricarpos orbiculatus	SO	4007	132	71	25	1	0	trnG-UCC;trnS-GCU;trnS-GGA
Scabiosa tschiliensis	ST	7310	219	66	33	0	0	rps18
Triplostegia glandulifera	TG	546	546	0	0	1	0
Triosteum pinnatifidum	TP	3291	162	72	25	1	0	trnS-UGA;trnS-GCU;trnS-GGA
Triosteum sinuatum	TS	4053	102	80	18	2	0	trnG-UCC;trnG-UCC;trnS-GGA
Valeriana jatamansi	VJ	6592	493	74	25	0	0	trnH-GUG;trns-GCU;rps18;trnS-GGA;accD
Vesalea occidentalis	VOC	8212	660	64	35	0	0	trnH-GUG;trnR-ACG;rrn5;rps15
Valeriana officinalis	VOF	5855	240	75	21	2	0	accD;trnH-GUG
Weigela florida	WF	4969	153	54	45	0	0
Zabelia biflora	ZB	9227	608	52	14	33	0	trnR-ACG;trnH-GUG
Zabelia dielsii	ZD	7859	548	69	30	0	0	trnR-ACG;trnL-CAA;trnH-GUG;rps15
